# Supplementary material for: A new ophthalmosaurid ichthyosaur from the Upper Jurassic (Early Tithonian) Kimmeridge Clay of Dorset, UK, with implications for Late Jurassic ichthyosaur diversity
Source: PLoS One. 2020 Dec 9;15(12):e0241700. doi: 10.1371/journal.pone.0241700 (PMC7725355; doi:10.1371/journal.pone.0241700)
Supplement: S1 File — (XLSX) [file pone.0241700.s001.xlsx]

## Sheet: Sheet1
	Character 1	Character 2	Character 3	Character 4	Character 5	Character 6	Character 7	Character 8	Character 9	Character 10	Character 11	Character 12	Character 13	Character 14	Character 15	Character 16	Character 17	Character 18	Character 19	Character 20	Character 21	Character 22	Character 23	Character 24	Character 25	Character 26	Character 27	Character 28	Character 29	Character 30	Character 31	Character 32	Character 33	Character 34	Character 35	Character 36	Character 37	Character 38	Character 39	Character 40	Character 41	Character 42	Character 43	Character 44	Character 45	Character 46	Character 47	Character 48	Character 49
Temnodontosaurus spp.	0	0	0	0	0	0	0	0	0	0	0	1	0	0	0	0	0	0	0	0	0	0	0	0	1	0	0	?	0	0	1	0	0	0	1	0	0	0	0	1	0	1	0	0	0	0	0	0	0
Ichthyosaurus sp	0	0	0	0	0	0	0	0&1	0	0	1	1	0	0	0	0	0	0	?	0	0	0	0	0	0	1	0	0	1	1	0	0	0	0	0	0	0	0	0&1	1	1	1	0	0	0	0	0	1	0
Hauffiopteryx typicus	1	?	?	0	?	?	1	0	0	?	1	0	0	0	0	0	?	0	0	0	?	0	0	0	0	0	0	0	1	1	0	0	0	0	0	0	0	0	0	1	1	1	?	1	1	?	?	1	0
Stenopterygius quadriscissus	1	0	0	0	1	1	1	0	0	1	1	1	0	0	0	0	0	0	0	0	0	0	0	0	0	0	0	0	1	0	0	0	0	0	0	0	0	?	0	1	1	1	0	0	0	0	0	1	0
Chacaicosaurus cayi	1	1	?	?	?	?	?	?	?	?	?	?	0	0	?	?	?	?	?	?	?	?	?	?	?	?	?	?	?	?	?	?	?	?	?	?	?	?	?	?	?	?	?	?	?	0	0	0	?
Stenopterygius aaleniensis	1	?	?	0	1	1	1	1	0	?	1	0	0	0	0	0	0	0	0	0	1	0	0	1	0	0	0	0	1	1	1	0	0	1	0	1	0	?	0	1	1&2	1	?	?	?	?	?	?	?
Ophthalmosaurus icenicus	0	1	0	0	1	1	1	1	0	1	1	1	1	0	1	0	0&1	0	1	0	1	0	0	0&1	0	0	0	0	0	0	1	1	0	1	0	0	1	1	0	1	1&2	0	0	0	0	0&1	0	0	0
Ophthalmosaurus natans	1	0	?	0	1	1	1	1	?	1	1	1	1	0	1	0	0	0	?	0	1	0	0	0	0	0	0	0	0	0	1	1	0	?	0	0	1	1	0	1	1&2	0	?	?	0	?	?	?	?
Mollesaurus periallus	1	1	0	0	1	1	?	?	0	0	?	1	?	?	?	0	0	0	1	0	1	?	0	0	0	?	0	?	?	?	?	?	?	?	?	?	?	?	0	0&1	1	?	?	?	0	1	0	0	?
Acamptonectes densus	1	?	?	0	1	1	1	?	?	?	?	?	1	0	1	0	?	?	?	?	?	?	?	?	?	?	?	?	?	?	?	?	?	1	?	?	?	?	?	?	?	1	0	0	0	1	0	1	0
Leninia stellans	?	?	?	?	?	?	?	?	0	?	?	0	?	?	0	1	0	1	0	2	1	0	0	0	1	0	0	0	0	?	0	1	1	1	0	0	1	1	?	?	0	1	?	?	0	?	?	?	?
Arthropterygius chrisorum	0	1	0	0	1	1	0	1	?	1	?	?	1	0	1	0	?	0	0	0	?	?	?	1	0	0	0	0	0	?	0	2	0	1	0	1	1	?	?	?	2	0	0	1	1	0	0	2	1
Arthropterygius lundi	1	1	0	0	1	1	1	?	?	?	0	1	?	0	1	0	?	0	0	0	1	0	1	1	0	?	?	0	0	?	0	2	0	1	0	1	1	0	?	?	2	?	?	?	1	0	0	2	1
Arthropterygius hoybergeti	0	1	0	0	1	1	0	1	0	1	1	1	?	0	1	0	?	0	0	0	?	?	?	1	0	0	0	0	0	0	0	2	0	1	0	1	1	?	0	1	2	0	0	0	1	0	0	2	1
Arthropterygius volgensis	?	?	?	?	?	?	?	?	?	?	?	?	?	?	?	?	?	?	?	?	?	?	?	?	?	?	?	?	?	?	?	?	0	1	0	1	1	?	?	?	?	1	0	0	1	0	0	2	1
Arthropterygius thalassonotus	?	?	?	?	?	?	?	1	?	?	0	0	1	1	?	?	?	?	?	?	?	?	?	?	?	?	?	?	?	?	?	?	?	?	?	?	?	?	?	?	?	0	0	1	1	0	0	2	1
Brachypterygius extremus	?	?	?	?	?	?	?	?	?	?	?	?	?	?	?	?	?	?	?	?	?	?	?	?	?	?	?	?	?	?	?	?	?	?	?	?	?	?	?	?	?	?	?	?	?	?	?	?	?
Grendelius zhuravlevi	0	1	1	0	1	1	0	?	?	?	0	?	?	?	?	?	?	?	?	?	?	?	?	?	?	?	?	0	0	?	?	?	?	?	?	?	?	?	?	?	?	?	?	0	0	?	?	?	?
Grendelius pseudoscythicus	0	1	1	0	1	1	0	?	?	?	?	?	?	?	?	?	?	?	?	?	?	?	?	?	?	?	?	?	?	?	?	?	?	0	1	1	1	?	?	?	?	?	?	0	0	1	0	1	0
Grendelius alekseevi	0	1	1	0	1	1	0	0	0	?	0	1	?	0	0	?	0	0	1	1	1	?	?	?	?	?	?	0	?	?	?	?	?	?	?	?	?	?	?	?	?	1	0	0	0	1	0	1	0
Grendelius mordax	0	1	1	0	1	1	0	0	0	?	0	1	0&1	0	0	0	0	0	1	1	1	1	1	0	1	1	1	0	0	1	1	1	0	?	?	?	?	?	?	?	0	?	0	0	0	1	0	1	0
Caypullisaurus bonapartei	?	?	?	?	?	?	?	0	?	?	0	1	1	0	0	1	0	1	1	1	1	0&1	?	0	1	?	1	0	0	1	?	?	0	?	?	?	?	?	0	0	0	?	?	?	?	?	?	?	?
Aegirosaurus leptospondylus	0	0	0	0	1	1	0	1	0	?	1	1	1	0	0	?	?	0	?	0	1	0	0	0	0	0	1	0	0	0&1	0	1	0	?	0	0	1	?	?	1	1	?	?	?	?	?	?	?	?
Undorosaurus gorodischensis	0	1	1	0	1	1	0	1	1	?	0	0	1	0	0	0	0	0	0	2	1	1	1	0	1	?	?	0	0	0	1	?	0	0	1	0	1	?	0	1	1	1	1	0	0	1	0	1	0
Undorosaurus nessovi	0	1	1	0	?	1	0	?	?	?	?	?	?	?	?	?	?	?	?	?	?	?	?	?	?	?	?	?	?	?	?	?	?	?	?	?	?	?	?	?	?	1	1	0	0	1	1	1	0
Undorosaurus kielanae	0	1	1	0	1	1	0	1	1	?	0	0	?	0	?	?	?	?	?	?	1	?	1	?	?	?	?	?	?	?	?	?	?	?	?	?	?	?	?	?	?	?	?	0	0	?	?	?	?
Nannopterygius enthekiodon	1	1	1	1	1	1	1	?	?	0	?	?	1	0	1	0	?	?	?	0	1	?	?	1	0	?	0	?	?	0	?	?	?	1	0	0	1	?	0	1	?	?	?	0	1	0	?	?	?
Nannopterygius saveljeviensis	1	1	1	1	1	1	1	0	0	0	1	1	1	0	1	0	1	1	?	?	?	?	?	?	0	1	0	0	0	0	?	1	0	1	0	1	1	?	0	1	2	1	0	0	1	0	0	?	1
Nannopterygius yasykovi	1	1	1	1	1	1	1	0	0	?	1	1	?	0	1	0	1	1	0	0	1	1	1	1	0	1	0	0	0	?	?	1	0	1	0	0	1	?	?	?	2	?	?	0	1	0	0	1	1
Nannopterygius borealis	?	?	?	?	?	?	?	?	?	?	?	?	?	?	1	0	?	?	?	?	?	?	?	?	?	?	?	?	?	?	?	?	?	?	?	?	?	?	?	?	?	?	?	?	?	?	?	?	?
Gengasaurus nicosiai	?	?	?	?	?	?	?	?	?	?	?	?	?	?	?	?	?	?	?	?	?	?	?	?	?	?	?	?	?	?	?	?	?	?	?	?	?	?	?	?	?	1	0	0	0	0	0	?	?
Sveltonectes insolitus	1	0	1	0	1	1	1	1	1	?	1	0	1	1	1	0	1	1	0	?	1	1	?	1	0	1	1	1	0	?	1	1	0	1	1	0	1	?	1	?	?	1	0	0	0	0	0	1	0
Plutoniosaurus bedengensis	0	?	?	0	1	1	0	1	1	?	1	0	?	?	0	?	?	?	?	?	1	?	0	0	?	1	1	1	0	?	?	1	0	0	0	0	1	?	?	?	?	1	1	0	0	0	0	1	0
Maiaspondylus lindoei	?	?	?	0	1	?	?	1	0	?	1	?	?	?	?	?	?	?	?	?	1	0	0	?	?	?	?	?	?	?	?	1	?	?	?	?	?	?	?	?	?	?	?	?	?	0	1	1	?
Platypterygius australis	0	1	1	0	1	1	0	0	0	0	0	0	1	1	0	0	0	1	1	2	1	1	0	0	1	1	1	1	0	0	1	1	0	0	1	0	1	0	1	?	0	1	0	0	0	1	0	1	0
Platypterygius hercynicus	0	1	1	0	1	1	0	?	?	?	?	?	?	?	0	1	0	?	?	1	1	?	?	0	1	1	1	1	0	0	?	?	0	1	?	0	1	?	0	0&1	1	1	0	0	0	?	?	?	?
Platypterygius americanus	1	?	?	0	1	?	0	0	0	?	0	0	1	1	0	0	0	1	0	1	?	1	0	0	1	?	?	?	0	0	1	1	?	?	?	?	?	?	1	?	0	?	?	?	?	?	?	?	?
Sisteronia seeleyi	0	1	1	0	1	1	?	?	?	?	?	?	?	?	?	?	?	?	?	?	?	?	?	?	?	?	?	?	?	?	?	?	?	?	?	?	?	?	?	?	?	1	0	0	0	0	1	1	0
Platypterygius platydactylus	?	?	?	0	?	?	?	?	?	?	?	?	?	?	?	?	?	?	?	?	?	?	0	?	1	?	?	?	?	?	?	?	?	?	?	?	?	?	?	?	?	1	0	0	0	1	1	1	0
Athabascasaurus bitumineus	1	0	?	0	1	1	1	1	0	?	0	0	1	1	0	?	?	1	0	2	1	?	0	?	?	1	0	1	0	0	1	2	0	1	0	0	1	0	1	?	0	1	?	?	?	?	?	?	?
Simbirskiasaurus birjukovi	0	1	1	0	1	1	0	0	1	?	0	0	1	1	0	1	0	1	1	1	1	0	0	?	?	?	1	1	0	?	?	?	0	?	?	?	?	?	?	?	?	1	?	?	0	?	?	?	?
Muiscasaurus catheti	1	?	1	0	1	?	1	1	0	?	1	0	1	1	0	?	?	?	?	?	1	?	0	0	0	0	?	?	?	1	?	?	0	1	0	?	1	?	1	?	1	?	?	?	?	?	?	?	?
Platypterygius sachicarum	0	1	1	0	?	1	0	?	0	?	0	0	1	?	0	?	?	?	1	?	1	1	0	0	1	?	1	1	0	1	1	1	0	0	1	0	1	?	1	?	0	?	?	?	?	?	?	?	?
Acuetzpalin carranzai	0	0	1	0	1	1	0	?	?	?	?	?	?	?	0	?	?	?	?	?	?	?	?	?	?	?	1	?	?	?	?	?	0	1	1	0	1	?	?	?	?	?	?	?	0	1	0	2	0
Thalassodrace etchesi	1	1	?	0	1	1	1	0	0	?	1	1	1	0	1	1	1	1	0	0	1	1	1	1	0	1	0	0	0	0	1	1	0	1	0	0	0	?	0	1	2	?	?	?	?	?	?	?	?
[truncated: 85 more columns]
